# Supplementary material for: Case Report: Sirolimus Alleviates Persistent Cytopenia After CD19 CAR-T-Cell Therapy
Source: Front Oncol. 2021 Dec 23;11:798352. doi: 10.3389/fonc.2021.798352 (PMC8733571; doi:10.3389/fonc.2021.798352)
Supplement: Supplementary file 2 [file DataSheet_1.xlsx]

## Sheet: Sheet1
DATE	WBC(*10E9/L)	RBC(*10E12/L)	HGB(g/L)	PLT(*10E9/L)	NEU(*10E9/L)	LYM(*10E9/L)
2021-01-01	4.87	2.72	83	103	4.36	0.36
2021-01-04	1.61	3.33	102	160	0.76	0.67
2021-01-08	9.14	2.84	88	76	7.12	1.12
2021-01-11	3.55	3.23	100	111	1.75	0.87
2021-01-18	3.42	3.44	109	200	2.64	0.2
2021-02-10	9.08	2.27	72	9	1.47	5.25
2021-02-16	3.53	2.56	83	2	0.89	2.56
2021-02-23	2.7	3.08	99	9	1.39	1.24
2021-03-01	0.32	2.78	89	7	0.16	0.12
2021-03-17	7.61	2.52	82	5	5.68	1.02
2021-03-23	2.07	2.42	81	5	1.53	0.29
2021-04-02	5.99	2.45	86	5	4.48	1.32
2021-04-06	3.49	2.64	96	8	2.16	1.08
2021-04-08	2.5	2.72	96	9	1.12	1.16
2021-04-10	2.3	2.64	93	6	0.47	1.41
2021-04-12	1.99	2.32	81	6	0.29	1.42
2021-04-14	1.95	2.04	73	6	0.63	1.01
2021-04-16	2.26	2.17	76	2	0.99	0.93
2021-04-17	2.48	2.11	73	2	1.25	0.88
2021-04-18	2.97	2.07	72	6	1.55	0.94
2021-04-19	6.05	2.17	76	6	2.98	2.14
2021-04-21	8.66	2.81	96	6	5.99	1.56
2021-04-23	8.62	2.5	87	9	5.51	0.85
2021-04-28	6.36	3.43	117	39	3.54	2.14
2021-04-29	4.19	3.22	109	35	1.44	2.06
2021-05-01	4.45	3.33	114	41	1.76	2.07
2021-05-04	3.98	3.35	111	47	1.77	1.75
2021-05-06	2.99	2.96	101	45	1.41	1.14
2021-05-07	13.94	3.17	108	59	11.32	1.76
2021-05-10	2.6	2.88	97	80	1.11	0.9
2021-05-12	4.54	3.02	105	127	1.97	1.63
2021-06-07	5.21	3.6	119	121	2.54	1.28
