# Supplementary material for: Case Report: Sirolimus Alleviates Persistent Cytopenia After CD19 CAR-T-Cell Therapy
Source: Front Oncol. 2021 Dec 23;11:798352. doi: 10.3389/fonc.2021.798352 (PMC8733571; doi:10.3389/fonc.2021.798352)
Supplement: Supplementary file 3 [file DataSheet_2.xlsx]

## Sheet: Sheet1
DATE	WBC(cells/L, 1.0E+09)	PB-CAR-T(copies/μgDNA)	CAR T Cells/L （PCR method）	CARTCells/L （flow method）
D0		0
D1		121
D3	8.41	188	4280000	NA
D7	7.51	1136	23100000	NA
D14	15.03	441731	18000000000	NA
D21	11.38	178695	5510000000	NA
D30	6.18	118804	1990000000	NA
D35	0.81	402917	884000000	NA
D38	0.48	660696	858000000	610000000
D39	0.49	551529	730000000	310000000
D40	0.32	145298	121000000	86000000
D47	4.39	86549	1030000000	787000000
D54	8.74	111859	2650000000	1760000000
D58	6.26	43228	732000000	300000000
D63	13.8	3333	125000000	NA
D68	5.96	5038	81400000	45000000
D83	1.97	138107	737000000	290000000
D90	6.05	24866	NA	256000000
D99	4.19	11161	NA	51500000
	WBC: white blood cell	PB: peripheral blood	*NA：not available
