# Supplementary material for: Case Report: Sirolimus Alleviates Persistent Cytopenia After CD19 CAR-T-Cell Therapy
Source: Front Oncol. 2021 Dec 23;11:798352. doi: 10.3389/fonc.2021.798352 (PMC8733571; doi:10.3389/fonc.2021.798352)
Supplement: Supplementary file 4 [file DataSheet_3.xlsx]

## Sheet: Sheet1
	IL-2（pg/ml）	IL-4（pg/ml）	IL-6（pg/ml）	IL-10（pg/ml）	TNF-α（pg/ml）	IFN-γ（pg/ml）	IL-17A（pg/ml）
reference value	0~5.71	0~3.0	0~5.30	0~4.91	0~4.60	0~7.42	0~20.6
2021.02.01	0.16	0.26	5.98	36.91	0.39	1.64	1.12
2021.02.19	0.5	0.02	30.66	14.87	0.88	0.74	0.42
2021.02.22	0.26	0.01	27.56	3.8	0.54	0.48	1.12
2021.04.08	0.01	0.02	11.49	16.99	0.02	6.56	0.01
