# Supplementary material for: Case Report: Sirolimus Alleviates Persistent Cytopenia After CD19 CAR-T-Cell Therapy
Source: Front Oncol. 2021 Dec 23;11:798352. doi: 10.3389/fonc.2021.798352 (PMC8733571; doi:10.3389/fonc.2021.798352)
Supplement: Supplementary file 5 [file DataSheet_4.xlsx]

## Sheet: Sheet1
DATE	AST(U/L)	ALT(U/L)	CRP(mg/dL)	Creatinine(μmol/L)
reference value	8-40	5-40	<0.80	44-105
2021.1.15	18	24	7.32	57
2021.1.18	16	18		62
2021.1.20			1.44
2021.1.23	29	19	1.66	68
2021.1.27	25	17	1.24	59
2021.2.1	32	16		71
2021.2.3	50	23	6.86	76
2021.2.8	69	49	2.08	64
2021.2.17	52	39	0.58	68
2021.2.18	39	30	0.17	67
2021.2.20	39	28		69
2021.2.22	29	26		68
2021.2.24				67
2021.3.8	37	30		58
2021.3.11				54
2021.3.15	59	32	3.53	58
2021.3.19	49	29		56
2021.3.22	45	31		47
2021.3.24			3.11
2021.3.29	31	28		60
2021.4.6	36	49		46
2021.4.12	22	30		40
2021.4.19	21	30		51
2021.4.28			0.52
2021.4.29	59	67		43
2021.5.4	52	81		44
2021.5.10	41	49		45
2021.8.26	22	26		72
	AST: Aspartate aminotransferase	ALT: Alanine aminotransferase	C-reactive protein
